# Supplementary material for: Improving Sustainability of the Griess Reaction by Reagent Stabilization on PDMS Membranes and ZnNPs as Reductor of Nitrates: Application to Different Water Samples
Source: Polymers (Basel). 2022 Jan 24;14(3):464. doi: 10.3390/polym14030464 (PMC8839667; doi:10.3390/polym14030464)
Supplement: Supplementary file 1 [file polymers-14-00464-s001.zip]

Archive with 1 entries (1 files):
- polymers-1537599-supplementary.pdf
